# Supplementary material for: Annamanum flavimaculatum, a new species of longhorn beetle (Coleoptera, Cerambycidae) from China
Source: Zookeys. 2019 Nov 14;889:49–56. doi: 10.3897/zookeys.889.38296 (PMC6872599; doi:10.3897/zookeys.889.38296)
Supplement: XML Treatment for Annamanum flavimaculatum [file zookeys.889.38296-treatment1.xml]

<!DOCTYPE tp:taxon-treatment
  PUBLIC "-//TaxonX//DTD Taxonomic Treatment Publishing DTD v0 20100105//EN" "tax-treatment-NSO.dtd">
<tp:taxon-treatment xmlns:tp="http://www.plazi.org/taxpub"><tp:treatment-meta><kwd-group><label>Taxon classification</label><kwd><named-content xmlns:xlink="http://www.w3.org/1999/xlink" content-type="kingdom">Animalia</named-content></kwd><kwd><named-content xmlns:xlink="http://www.w3.org/1999/xlink" content-type="order">Coleoptera</named-content></kwd><kwd><named-content xmlns:xlink="http://www.w3.org/1999/xlink" content-type="family">Cerambycidae</named-content></kwd></kwd-group><mixed-citation publication-type="journal"><person-group><name><surname>Yang</surname><given-names>Shulin</given-names></name><name><surname>Yang</surname><given-names>Shaoyong</given-names></name></person-group><article-title><italic><tp:taxon-name><tp:taxon-name-part taxon-name-part-type="genus" reg="Annamanum">Annamanum</tp:taxon-name-part> <tp:taxon-name-part taxon-name-part-type="species" reg="flavimaculatum">flavimaculatum</tp:taxon-name-part></tp:taxon-name></italic>, a new species of longhorn beetle (<tp:taxon-name><tp:taxon-name-part taxon-name-part-type="order">Coleoptera</tp:taxon-name-part></tp:taxon-name>, <tp:taxon-name><tp:taxon-name-part taxon-name-part-type="family">Cerambycidae</tp:taxon-name-part></tp:taxon-name>) from China</article-title><source>Zookeys</source><day>14</day><month>11</month><year>2019</year><volume>889</volume><fpage>49</fpage><lpage>56</lpage><pub-id pub-id-type="doi">10.3897/zookeys.889.38296</pub-id></mixed-citation></tp:treatment-meta><tp:nomenclature><tp:taxon-name><object-id xmlns:xlink="http://www.w3.org/1999/xlink" content-type="arpha" xlink:type="simple">BF6CC0CF-7653-53CB-975F-C1349AD10D3C</object-id>
            <tp:taxon-name-part taxon-name-part-type="genus" reg="Annamanum">Annamanum</tp:taxon-name-part>
            <tp:taxon-name-part taxon-name-part-type="species" reg="flavimaculatum">flavimaculatum</tp:taxon-name-part>
            <object-id xmlns:xlink="http://www.w3.org/1999/xlink" content-type="zoobank" xlink:type="simple">http://zoobank.org/C4EE8EDD-377D-4625-94DB-24C6FA355C94</object-id>
          </tp:taxon-name><tp:taxon-status xmlns:xlink="http://www.w3.org/1999/xlink" xlink:type="simple">sp. nov.</tp:taxon-status><xref ref-type="fig" rid="F1">Figures 1</xref><xref ref-type="fig" rid="F2">, 2</xref><xref ref-type="fig" rid="F3">, 3</xref></tp:nomenclature><tp:treatment-sec sec-type="type locality" id="SECID0EODAC"><title>Type locality.</title><p>Queniao Tea Farm, Queniao Village, Leishan County, Guizhou Province, China.</p></tp:treatment-sec><tp:treatment-sec sec-type="Type-specimen" id="SECID0ETDAC"><title>Type-specimen.</title><p>Holotype male, glued on paper point, with genitalia in a separate microvial. Original label: “中国贵州省雷山县方祥乡雀鸟村茶场，2015年6月18日，六层漏斗诱捕器，杨书林采” [Queniao Tea Farm, Queniao Village, Fangxiang, Leishan County, Guizhou Province, China, 2015.VI.18, six level Lindgren funnel trap, Shulin Yang leg. (<named-content xmlns:xlink="http://www.w3.org/1999/xlink" content-type="dwc:institutional_code" xlink:type="simple">GZNULS</named-content>)], HOLOTYPE / <tp:taxon-name><tp:taxon-name-part taxon-name-part-type="genus" reg="Annamanum">Annamanum</tp:taxon-name-part></tp:taxon-name> / <tp:taxon-name><tp:taxon-name-part taxon-name-part-type="genus" reg="Annamanum"/><tp:taxon-name-part taxon-name-part-type="species" reg="flavimaculatum">flavimaculatum</tp:taxon-name-part></tp:taxon-name> / Shulin Yang [handwritten red label].</p></tp:treatment-sec><tp:treatment-sec sec-type="material" id="SECID0ENEAC"><title>Other materials.</title><p>Paratypes: 2♂♂, original labels: “中国贵州省雷山县雷公山国家级自然保护区，2012年7月22日，2016年7月13日，杨书林采” [Leigongshan National Nature Reserve, Leishan County, Guizhou Province, China, collecting dates: 2012.VII.22 and 2016.VII.13, Shulin Yang leg.] (<named-content xmlns:xlink="http://www.w3.org/1999/xlink" content-type="dwc:institutional_code" xlink:type="simple">GZNULS</named-content>); 2♂♂, original labels: “中国贵州省雷山县雷公山国家自然保护区，2017年7月22~27日，李泊言采” [Leigongshan National Nature Reserve, Leishan County, Guizhou Province, China, 2017.VII.22~27, Boyan Li leg.] (<named-content xmlns:xlink="http://www.w3.org/1999/xlink" content-type="dwc:institutional_code" xlink:type="simple">GZNULS</named-content>); 1♀, original labels: “中国贵州省雷山县雷公山国家自然保护区，2017年8月27日，杨绍勇采” [Leigongshan National Nature Reserve, Leishan County, Guizhou Province, China, 2016.VIII.27, leg. Shaoyong Yang] (<named-content xmlns:xlink="http://www.w3.org/1999/xlink" content-type="dwc:institutional_code" xlink:type="simple">GZNULS</named-content>); 1♀, Original label: “中国贵州省雷山县方祥乡雀鸟村茶场，2015年6月18日，杨光祖采” [Queniao Tea Farm, Queniao Village, Leishan County, Guizhou Province, China, 2015.VI.18, Guangzu Yang leg.] (<named-content xmlns:xlink="http://www.w3.org/1999/xlink" content-type="dwc:institutional_code" xlink:type="simple">GZNULS</named-content>); 1♀, Original label: “中国贵州省雷山县方祥乡雀鸟村茶场，2019年8月2日，杨书林采” [Queniao Tea Farm, Queniao Village, Leishan County, Guizhou Province, China, 2019.VIII.2, Shulin Yang leg.] (<named-content xmlns:xlink="http://www.w3.org/1999/xlink" content-type="dwc:institutional_code" xlink:type="simple">GZNULS</named-content>); 1♀, Original label: “中国贵州省雷山县方祥乡雀鸟村茶场，2019年9月12日，杨书林采” [Queniao Tea Farm, Queniao Village, Leishan County, Guizhou Province, China, 2019.IX.12, Shulin Yang leg.] (<named-content xmlns:xlink="http://www.w3.org/1999/xlink" content-type="dwc:institutional_code" xlink:type="simple">GZNULS</named-content>); 1♂, original labels: “广西猫儿山迴龙寺，1900 – 1700 m, 2012.VII.23，毕文烜” [Translation: Huilongsi, Maoershan, Guangxi Province, 2012.VII.23, Wen-Xuan Bi leg.] (<abbrev xmlns:xlink="http://www.w3.org/1999/xlink" xlink:title="Collection Wen-Xuan Bi, Shanghai, China" id="ABBRID0ERFAC" xlink:type="simple">CBWX</abbrev>); 1♂, original labels: “广西猫儿山三江源，1950–2000 m, 2014.VII.30，宋晓彬” [Sanjiangyuan, Maoershan, Guangxi Province, 2014.VII.30, Xiaobin Song leg.] (<abbrev xmlns:xlink="http://www.w3.org/1999/xlink" xlink:title="Collection Wen-Xuan Bi, Shanghai, China" id="ABBRID0EVFAC" xlink:type="simple">CBWX</abbrev>); 1♀, original labels: “广西临桂广福顶，1350 m, 2018.VII.2” [Guangfuding, Lingui, Guangxi Province, 2018.VII.2, local collector leg.] (<abbrev xmlns:xlink="http://www.w3.org/1999/xlink" xlink:title="Collection Wen-Xuan Bi, Shanghai, China" id="ABBRID0EZFAC" xlink:type="simple">CBWX</abbrev>).</p><fig id="F1" position="float" orientation="portrait"><object-id xmlns:xlink="http://www.w3.org/1999/xlink" content-type="doi" xlink:type="simple">10.3897/zookeys.889.38296.figure1</object-id><object-id xmlns:xlink="http://www.w3.org/1999/xlink" content-type="arpha" xlink:type="simple">A39EF8C1-CE76-5517-AC66-B3CDB5F0C72E</object-id><label>Figure 1.</label><caption><p>Habitus of <italic><tp:taxon-name><tp:taxon-name-part taxon-name-part-type="genus" reg="Annamanum">A.</tp:taxon-name-part> <tp:taxon-name-part taxon-name-part-type="species" reg="flavimaculatum">flavimaculatum</tp:taxon-name-part></tp:taxon-name></italic> sp. nov. <bold>a, c</bold> male <bold>b</bold> female (<bold>a, b</bold> dorsal view <bold>c</bold> lateral view showing the mesosternal intercoxal process; not to scale). Scale bars: 10 mm (<bold>a, b)</bold>.</p></caption><graphic xmlns:xlink="http://www.w3.org/1999/xlink" xlink:href="zookeys-889-049-g001.jpg" position="float" orientation="portrait" xlink:type="simple" id="oo_356422.jpg"><uri content-type="original_file" xlink:type="simple">https://binary.pensoft.net/fig/356422</uri></graphic></fig></tp:treatment-sec><tp:treatment-sec sec-type="Differential diagnosis" id="SECID0E6GAC"><title>Differential diagnosis.</title><p>The new species can be distinguished from its congeners by its unique elytral pattern: apical half of elytron mostly covered with dense yellow hairs that compose a large yellow marking; black hair clustered as dots near suture on the anterior half of the yellow marking, sometimes weakly forming a line, and then obliquely extending from suture backwards to elytral margin; small black hair clusters sparsely scattered within the yellow marking.</p><fig id="F2" position="float" orientation="portrait"><object-id xmlns:xlink="http://www.w3.org/1999/xlink" content-type="doi" xlink:type="simple">10.3897/zookeys.889.38296.figure2</object-id><object-id xmlns:xlink="http://www.w3.org/1999/xlink" content-type="arpha" xlink:type="simple">CDB2DDCC-5307-512C-8843-2DF6C95B5319</object-id><label>Figure 2.</label><caption><p>Habitus of <italic><tp:taxon-name><tp:taxon-name-part taxon-name-part-type="genus" reg="Annamanum">A.</tp:taxon-name-part> <tp:taxon-name-part taxon-name-part-type="species" reg="flavimaculatum">flavimaculatum</tp:taxon-name-part></tp:taxon-name></italic> sp. nov. of specimens collected from Guangxi, China (Photographs courtesy of Mei-Ying Lin and Wen-Xuan Bi).</p></caption><graphic xmlns:xlink="http://www.w3.org/1999/xlink" xlink:href="zookeys-889-049-g002.jpg" position="float" orientation="portrait" xlink:type="simple" id="oo_356423.jpg"><uri content-type="original_file" xlink:type="simple">https://binary.pensoft.net/fig/356423</uri></graphic></fig></tp:treatment-sec><tp:treatment-sec sec-type="description" id="SECID0E3HAC"><title>Description.</title><p><bold><italic>Body length</italic></bold>: 13.8–20.4 mm, male (Figure <xref ref-type="fig" rid="F1">1a, c</xref>) 13.8–17.6 mm (<italic>N</italic> = 5), female (Figure <xref ref-type="fig" rid="F1">1b</xref>) 17.5–20.4 mm (<italic>N</italic> = 4). Measurements for specimens from Guanxi (Figure <xref ref-type="fig" rid="F2">2</xref>) not available. <bold><italic>Head</italic></bold>: black, frons generally densely punctured, vertex densely punctured, both frons and vertex covered with dense yellow hairs. Antennae of males exceed apex of elytra by six antennomeres; of females by five antennomeres; antennal tubercles strongly raised; scape and pedicel black, covered with long hairs, not erect but flat towards apex; cicatrix complete, narrow; rest of the antennomeres reddish brown, sparsely covered with white yellowish hairs; base and apex of each antennomere are covered with darker hairs. Eyes deeply emarginated; lower lobe twice as high as gena and one-fourth as wide as frons width between lower lobes of eyes. Labium with small sparse punctures and sparse long dark brown hairs. Mandibles with dense long yellow hairs at outer side and sparse hairs on the front. <bold><italic>Thorax</italic></bold>: Pronotum black with coarse granules, covered with yellow hairs, whose thickness varies among individuals; disk slightly raised; a small callus at each side of the apical margin, not extending beyond middle. Lateral spines strong, acute, slightly posteriorly and upwards curved. Sternum reddish brown, covered with dense yellow hairs. Scutellum covered with dense white yellowish pubescence, apex rounded. Mesosternal intercoxal process with a slightly projected antero-ventral tubercle (Figure <xref ref-type="fig" rid="F1">1c</xref>). <bold><italic>Elytra</italic></bold>: gradually tapered in male, less tapered in female, with irregular coarse granules obliquely protruding backwards and gradually smaller posteriorly. Basal fifth bulged between humeri and scutellum. Basal half black, intermingled with yellow and black hairs; black hairs forming a broad transverse black band at the middle, nearly reaching suture. Apical half reddish brown, without granules but with coarse small punctures, mostly covered by yellow hairs forming a large yellow marking with intermingled black hair dots; some of these dots are near suture on the anterior half of the yellow marking and weakly form a line which extends obliquely towards outer margin of elytron from middle of the marking; black dots larger in female. Apex nearly rounded, slightly truncated in inner half. <bold><italic>Legs</italic></bold>: with dense white yellowish pubescence; femora dark brown, clubbed, not cylindrical, with sparse small punctures; tibiae reddish brown. <bold><italic>Abdomen</italic></bold>: reddish brown, ventrites with white yellowish pubescence intermingled with sparse punctures. Pygidium shallowly truncated at apex, deeper at the middle in some males. The sexual dimorphism is not very conspicuous. <bold><italic>Male genitalia</italic></bold> (Figure <xref ref-type="fig" rid="F3">3</xref>): Tegmen (Figure <xref ref-type="fig" rid="F3">3a–c</xref>), lateral lobes gradually narrowing towards apices, each apex rounded with setae that are shorter than half of lateral lobe. Median lobe (Figure <xref ref-type="fig" rid="F3">3d–f</xref>) moderately curved, median struts about half the length of median lobe, ventral plate truncated at apex, slightly concave in the middle. <bold><italic>Female genitalia</italic></bold> (Figure <xref ref-type="fig" rid="F4">4</xref>): bursa copulatrix and spermatheca small and short; spermathecal duct and spermathecal gland long, apex of spermathecal gland winded up like a spiral, but with the winding up part not completing a circle.</p><fig id="F3" position="float" orientation="portrait"><object-id xmlns:xlink="http://www.w3.org/1999/xlink" content-type="doi" xlink:type="simple">10.3897/zookeys.889.38296.figure3</object-id><object-id xmlns:xlink="http://www.w3.org/1999/xlink" content-type="arpha" xlink:type="simple">CC354E9A-6498-5AF4-BF5F-50FC3DA9595E</object-id><label>Figure 3.</label><caption><p>Male genitalia of <italic><tp:taxon-name><tp:taxon-name-part taxon-name-part-type="genus" reg="Annamanum">A.</tp:taxon-name-part> <tp:taxon-name-part taxon-name-part-type="species" reg="flavimaculatum">flavimaculatum</tp:taxon-name-part></tp:taxon-name></italic> sp. nov. <bold>a–c</bold> tegmen <bold>d–f</bold> median lobe (<bold>a, c</bold> dorsal view <bold>b, e</bold> lateral view <bold>c, f</bold> ventral view). Scale bar: 0.5 mm.</p></caption><graphic xmlns:xlink="http://www.w3.org/1999/xlink" xlink:href="zookeys-889-049-g003.jpg" position="float" orientation="portrait" xlink:type="simple" id="oo_356424.jpg"><uri content-type="original_file" xlink:type="simple">https://binary.pensoft.net/fig/356424</uri></graphic></fig><fig id="F4" position="float" orientation="portrait"><object-id xmlns:xlink="http://www.w3.org/1999/xlink" content-type="doi" xlink:type="simple">10.3897/zookeys.889.38296.figure4</object-id><object-id xmlns:xlink="http://www.w3.org/1999/xlink" content-type="arpha" xlink:type="simple">7A87E647-B222-5569-915F-5F3F91DCDE3D</object-id><label>Figure 4.</label><caption><p>Female terminalia and genitalia of <italic><tp:taxon-name><tp:taxon-name-part taxon-name-part-type="genus" reg="Annamanum">A.</tp:taxon-name-part> <tp:taxon-name-part taxon-name-part-type="species" reg="flavimaculatum">flavimaculatum</tp:taxon-name-part></tp:taxon-name></italic> sp. nov. <bold>a</bold> dorsal view <bold>b</bold> ventral view <bold>c</bold> ovipositor (dorsal view). Scale bars: 1 mm (<bold>a, b</bold>) 0.5 mm (<bold>c</bold>).</p></caption><graphic xmlns:xlink="http://www.w3.org/1999/xlink" xlink:href="zookeys-889-049-g004.jpg" position="float" orientation="portrait" xlink:type="simple" id="oo_356425.jpg"><uri content-type="original_file" xlink:type="simple">https://binary.pensoft.net/fig/356425</uri></graphic></fig></tp:treatment-sec><tp:treatment-sec sec-type="etymology" id="SECID0EEMAC"><title>Etymology.</title><p>The name refers to the yellow patch on the apical half of elytron.</p></tp:treatment-sec><tp:treatment-sec sec-type="distribution" id="SECID0EJMAC"><title>Distribution.</title><p>China: Guizhou, Guangxi.</p></tp:treatment-sec></tp:taxon-treatment>
